# Supplementary material for: Poly(U) binding splicing factor 60 promotes renal cell carcinoma growth by transcriptionally upregulating telomerase reverse transcriptase
Source: Int J Biol Sci. 2020 Sep 25;16(15):3002–17. doi: 10.7150/ijbs.45115 (PMC7545719; doi:10.7150/ijbs.45115)
Supplement: Supplementary file 2 — Supplementary table S1. [file ijbsv16p3002s2.xlsx]

## Sheet: Sheet1
Name	forward primer	reverse primer
GAPDH	GGAGCGAGATCCCTCCAAAAT	GGCTGTTGTCATACTTCTCATGG
PUF60	GACCTCTCAGACGATGACATCA	TCTCGTACTCAATGAAGCCGT
TERT	AAATGCGGCCCCTGTTTCT	CAGTGCGTCTTGAGGAGCA
sh-PUF60	CCGGTCAAGAGTGTGCTGGTGAACTCGAGTTCACCAGCACACTCTTGATTTTTG	AATTCAAAAATCAAGAGTGTGCTGGTGAA CTCGAGTTCACCAGCACACTCTTGA
PUF60-overexpression	CCCGGACGAATTCTTCGAAATGGCGACGGCGACCATAGC	TGCGGATCACTAGTGCTAGCTCACGCAGAGAGGTCACTGT
TERT promoter(-144~+68)	TTTCTCTATCGATAGGTACCACCCGGGCACCCGTCCTGCC	GATCGCAGATCTCGAGGGCCGGGGCCAGGGCTTCCCACG
c-Myc	GGCTCCTGGCAAAAGGTCA	CTGCGTAGTTGTGCTGATGT
ChIP primers	acccgggcacccgtcctgcc	ggccggggccagggcttcccacg
sequences of TERT wild type probe	acccgggcacccgtcctgccccttcaccttccagctccgcctcctccgcgcggaccccgccccgtcccgacccctcccgggtccccggcccagccccctccgggccctcccagcccctccccttcctttccgcggccccgccctctcctcgcggcgcgagtttcaggcagcgctgcgtcctgctgcgcacgtgggaagccctggccccggcc
sequences of TERT mutant probe	acccgggcacccgtcctgccccttcaccttccagctccgcctcctccgcgcggaccccgccccgtcccgacccctcccgggtccccggcccagccccttccgggccctcccagcccctccccttcctttccgcggccccgccctctcctcgcggcgcgagtttcaggcagcgctgcgtcctgctgcgcacgtgggaagccctggccccggcc
