# Supplementary material for: Poly(U) binding splicing factor 60 promotes renal cell carcinoma growth by transcriptionally upregulating telomerase reverse transcriptase
Source: Int J Biol Sci. 2020 Sep 25;16(15):3002–17. doi: 10.7150/ijbs.45115 (PMC7545719; doi:10.7150/ijbs.45115)
Supplement: Supplementary file 3 — Supplementary table S2. [file ijbsv16p3002s3.xlsx]

## Sheet: Sheet1
TF	Pattern Name	Source	Sequence Name	Start	Stop	Strand	Score	P Value	Q Value	Matched Motif
FUBP1		database	TERT	279	290	+	10.5921	9.24e-05	0.203	TTGTGGTGTTTT
FUBP1		database	TERT	527	538	+	10.5132	9.89e-05	0.203	TTGTGTTTTCTA
